# Supplementary material for: Evaluation of Polygenic Risk Scores for Prediction of Coronary Artery Disease in a Greek Case-Control Study
Source: J Pers Med. 2024 May 26;14(6):565. doi: 10.3390/jpm14060565 (PMC11204902; doi:10.3390/jpm14060565)
Supplement: Supplementary file 1 [file jpm-14-00565-s001.zip]

Archive with 1 entries (1 files):
- jpm-3012664-supplementary.pdf
